# Supplementary material for: A new species of Paratanais Dana, 1852 (Crustacea, Peracarida, Tanaidacea, Paratanaidae) from Puerto Rico, northwestern Atlantic
Source: Zookeys. 2014 Apr 3;(397):49–70. doi: 10.3897/zookeys.397.6137 (PMC3978231; doi:10.3897/zookeys.397.6137)
Supplement: XML Treatment for Paratanais [file zookeys.397.6137-treatment1.xml]

<!DOCTYPE tp:taxon-treatment
  PUBLIC "-//TaxonX//DTD Taxonomic Treatment Publishing DTD v0 20100105//EN" "tax-treatment-NSO.dtd">
<tp:taxon-treatment xmlns:tp="http://www.plazi.org/taxpub"><tp:treatment-meta><mixed-citation publication-type="journal"><person-group><name><surname>Morales-Núñez</surname><given-names>Andrés G.</given-names></name><name><surname>Heard</surname><given-names>Richard W.</given-names></name></person-group><article-title>A new species of <italic>Paratanais</italic> Dana, 1852 (Crustacea, Peracarida, Tanaidacea, Paratanaidae) from Puerto Rico, northwestern Atlantic</article-title><source>Zookeys</source><day>3</day><month>4</month><year>2014</year><volume>2014</volume><issue>397</issue><fpage>49</fpage><lpage>70</lpage><pub-id pub-id-type="doi">10.3897/zookeys.397.6137</pub-id></mixed-citation></tp:treatment-meta><tp:nomenclature><label>Genus</label><tp:taxon-name>
                            <tp:taxon-name-part taxon-name-part-type="genus">Paratanais</tp:taxon-name-part>
                            <object-id xmlns:xlink="http://www.w3.org/1999/xlink" xlink:type="simple">http://species-id.net/wiki/Paratanais</object-id>
                        </tp:taxon-name><tp:taxon-authority>Dana, 1852</tp:taxon-authority></tp:nomenclature><tp:treatment-sec sec-type="Type species"><title>Type species.</title><p><italic><tp:taxon-name>Paratanais elongatus</tp:taxon-name></italic> Dana, 1849 (see <xref ref-type="bibr" rid="B3">Bamber 1998</xref>).</p></tp:treatment-sec><tp:treatment-sec sec-type="Generic diagnosis"><title>Generic diagnosis.</title><p>See <xref ref-type="bibr" rid="B11">Bird and Bamber (2013)</xref>.</p></tp:treatment-sec><ref-list><ref id="B3"><mixed-citation xmlns:xlink="http://www.w3.org/1999/xlink" xlink:type="simple"><person-group><name name-style="western"><surname>Bamber</surname><given-names>RN</given-names></name></person-group> (<year>1998</year>) <article-title>Tanaidaceans (Crustacea, Peracarida) from the southeast of the South China Sea.</article-title><source>Asian Marine Biology</source><volume>15</volume>: <fpage>169</fpage>−<lpage>197</lpage>.</mixed-citation></ref><ref id="B11"><mixed-citation xmlns:xlink="http://www.w3.org/1999/xlink" xlink:type="simple"><person-group><name name-style="western"><surname>Bird</surname><given-names>GJ</given-names></name><name name-style="western"><surname>Bamber</surname><given-names>RN</given-names></name></person-group> (<year>2013</year>) <article-title>Paratanaoidean tanaidaceans (Crustacea: Peracarida) from littoral and shallow sublittoral habitats in New Zealand, with descriptions of three new genera and seven new species.</article-title><source>Zootaxa</source><volume>2891</volume>: <fpage>1</fpage>−<lpage>62</lpage>. doi: <ext-link ext-link-type="doi" xlink:href="10.11646/zootaxa.3676.1.1" xlink:type="simple">10.11646/zootaxa.3676.1.1</ext-link></mixed-citation></ref></ref-list></tp:taxon-treatment>
