# Supplementary material for: A new species of Paratanais Dana, 1852 (Crustacea, Peracarida, Tanaidacea, Paratanaidae) from Puerto Rico, northwestern Atlantic
Source: Zookeys. 2014 Apr 3;(397):49–70. doi: 10.3897/zookeys.397.6137 (PMC3978231; doi:10.3897/zookeys.397.6137)
Supplement: XML Treatment for Paratanais rosadi [file zookeys.397.6137-treatment2.xml]

<!DOCTYPE tp:taxon-treatment
  PUBLIC "-//TaxonX//DTD Taxonomic Treatment Publishing DTD v0 20100105//EN" "tax-treatment-NSO.dtd">
<tp:taxon-treatment xmlns:tp="http://www.plazi.org/taxpub"><tp:treatment-meta><mixed-citation publication-type="journal"><person-group><name><surname>Morales-Núñez</surname><given-names>Andrés G.</given-names></name><name><surname>Heard</surname><given-names>Richard W.</given-names></name></person-group><article-title>A new species of <italic>Paratanais</italic> Dana, 1852 (Crustacea, Peracarida, Tanaidacea, Paratanaidae) from Puerto Rico, northwestern Atlantic</article-title><source>Zookeys</source><day>3</day><month>4</month><year>2014</year><volume>2014</volume><issue>397</issue><fpage>49</fpage><lpage>70</lpage><pub-id pub-id-type="doi">10.3897/zookeys.397.6137</pub-id></mixed-citation></tp:treatment-meta><tp:nomenclature><tp:taxon-name>
                            <tp:taxon-name-part taxon-name-part-type="genus">Paratanais</tp:taxon-name-part>
                            <tp:taxon-name-part taxon-name-part-type="species">rosadi</tp:taxon-name-part>
                            <object-id xmlns:xlink="http://www.w3.org/1999/xlink" content-type="zoobank" xlink:type="simple">http://zoobank.org/D0D83D3C-8FA3-4378-9A91-5FE2D8B1E77B</object-id>
                            <object-id xmlns:xlink="http://www.w3.org/1999/xlink" xlink:type="simple">http://species-id.net/wiki/Paratanais_rosadi</object-id>
                        </tp:taxon-name><tp:taxon-status xmlns:xlink="http://www.w3.org/1999/xlink" xlink:type="simple">sp. n.</tp:taxon-status><xref ref-type="fig" rid="F2">Figs 2</xref><xref ref-type="fig" rid="F3"/><xref ref-type="fig" rid="F4"/><xref ref-type="fig" rid="F5"/><xref ref-type="fig" rid="F6"/><xref ref-type="fig" rid="F7"/><xref ref-type="fig" rid="F8"/><xref ref-type="fig" rid="F9">–9</xref><xref ref-type="fig" rid="F10">; 10C, G, J, M and P</xref></tp:nomenclature><tp:treatment-sec sec-type="Material examined"><title>Material examined.</title><!--PageBreak--><p><italic>Holotype</italic>: adult female (USNM 1231351), <named-content xmlns:xlink="http://www.w3.org/1999/xlink" content-type="dwc:verbatimCoordinates" xlink:type="simple">17°55'57.70"N, 67°06'53.36"W</named-content>, Margarita Southwest of La Parguera, Puerto Rico, depth 14.9 m, collected on August 1 of 2008. <italic>Paratypes</italic>: one male (USNM 1231352), two females (USNM 1231353); two females, (GCRL 6529), the same collection data as for holotype.</p><p>Additional specimens from the type locality are in the collection of the authors.</p></tp:treatment-sec><tp:treatment-sec sec-type="Diagnosis"><title>Diagnosis.</title><p><bold>Female.</bold> Pleon shorter than pereonites 5−6 combined. Antennule with cap-like terminal article. Antenna article-2 with length twice depth in lateral aspect, ventral marginal sub-linear, lacking shallow apophysis, small simple seta subdistally. Maxilliped palp article-2 with inner margin bearing geniculate, finely-serrulate, seta. Chela with propodus having geniculate, narrow, stiff, seta arising at inner base of fixed finger adjacent articulation with dactylus and extending distally: inner face with small, short, stout, finely serrulate seta on inner distal face of propodus adjacent to base of dactylus. Pereopods 4−6 having carpus distally with three modified, stout spiniform setae and small simple seta. Uropodal exopod uniarticulate, length about twice width, and shorter than endopodal article-1; endopod with both articles about same length. <bold>Male.</bold> Small, length about 1.2 mm. Carapace length about equal to that of first three pereonites combined; eyes large with diameter about half length of carapace. Pereonites 4−5 slightly longer than pereonites 1−3, and 6. Pleonites as long as pereonites 2−5 combined length. Antennule peduncle article about 1.3 times as long as wide; antennular flagellum with four-articles, without detectable terminal cap-like article; flagellum article-2 shorter than articles 3−4 combined. Uropod endopod bi-articulated.</p></tp:treatment-sec><tp:treatment-sec sec-type="Etymology"><title>Etymology.</title><p>This species is named in honour of Marcos Rosado Ruiz who has instrumental in assisting the senior author in collection of the specimens used in this study.</p></tp:treatment-sec><tp:treatment-sec sec-type="Description - adult female"><title>Description - adult female.</title><p><italic>Body</italic> (<xref ref-type="fig" rid="F2">Fig. 2A</xref>). Length about 2.8 mm, about 12.5 times width.</p><fig id="F2" position="float" orientation="portrait"><label>Figure 2.</label><caption><p><italic><tp:taxon-name>Paratanais rosadi</tp:taxon-name></italic> sp. n., holotype female: <bold>A</bold> dorsal view <bold>B</bold> lateral view <bold>C</bold> enlargement of articulated setulate seta on pleonite-1. Scale bar <bold>A</bold>–<bold>B</bold> 1.0 mm.</p></caption><graphic xmlns:xlink="http://www.w3.org/1999/xlink" xlink:href="zookeys-397-049-g002.jpg" position="float" orientation="portrait" xlink:type="simple"/></fig><p><italic>Carapace</italic> (<xref ref-type="fig" rid="F2">Fig. 2A</xref>). About 15% TL and about twice length of pereonite-1. Ocular lobes with eyes, visual elements present, with demarked lines on carapace indicating possible union of lateral plates.</p><p><italic>Pereon</italic> (<xref ref-type="fig" rid="F2">Fig. 2A</xref>). About 65% of TL, pereonite-1 shorter than other pereonites; pereonites 2−6 subequal in length; all pereonites subrectangular; all pereonites wider than long.</p><p><italic>Pleon</italic> (<xref ref-type="fig" rid="F2">Figs 2A‒C</xref>). About 15% TL, shorter than pereonites 5−6 combined; pleonites-1 and -5 of nearly equal lengths, distinctly wider than long, slightly larger than others pleonites; pleonites 2−4 subequal; pleonites 1−4 each with pair of swollen lateral, setulose setae (<xref ref-type="fig" rid="F2">Fig. 2C</xref>); pleonite-5 with lateral pair of short simple setae (<xref ref-type="fig" rid="F2">Fig. 2B</xref>).</p><p><italic>Pleotelson</italic> (<xref ref-type="fig" rid="F2">Figs 2A</xref>, <xref ref-type="fig" rid="F4">4F</xref>). About 5% TL, longer than pleonite-5, with four simple setae distally.</p><p><italic>Antennule</italic> (<xref ref-type="fig" rid="F3">Fig. 3A</xref>). Slightly shorter than carapace. Article-1 length about 2.4 times width, two broom-setae laterally on mid-dorsal margin and simple seta distally on mid-dorsal margin. Article-2 length about third that of article-1, one simple seta on dorsodistal margin, and one simple and one broom-seta disto-ventrally. Article-3 with length about 1.5 times width, dorsal and ventral seta on distal margin. Article-4 elongate, equal length of article 2−3 combined, distally with broom-seta and long simple seta. Small, terminal, cap-article with aesthetasc and four simple setae of varying length.</p><fig id="F3" position="float" orientation="portrait"><label>Figure 3.</label><caption><p><italic><tp:taxon-name>Paratanais rosadi</tp:taxon-name></italic> sp. n., holotype female: <bold>A</bold> antennule, lateral view <bold>B</bold> antenna, lateral view <bold>C</bold> enlargement of tip of the antenna <bold>D</bold> labrum <bold>E</bold> left mandible <bold>F</bold> lacinia mobilis <bold>G</bold> right mandible <bold>H</bold> labium. Scale bar <bold>A</bold>–<bold>G</bold> 0.1 mm.</p></caption><graphic xmlns:xlink="http://www.w3.org/1999/xlink" xlink:href="zookeys-397-049-g003.jpg" position="float" orientation="portrait" xlink:type="simple"/></fig><!--PageBreak--><p><italic>Antenna</italic> (<xref ref-type="fig" rid="F3">Figs 3B‒C</xref>). Article-1 greatly reduced (not illustrated). Article-2 length about 1.4 times depth, ventral margin sub-linear with small simple seta subdistally; dorsal margin with long simple seta distally. Article-3 slightly wider than long, with strongly developed, stout disto-dorsal spiniform seta. Article-4 about three times width, with two short simple setae on middle-distal margin and two broom-seta on distoventral margin. Article-5 with disto-dorsal simple seta. Article-6 minute, with one articulated cluster of one small curved seta and three long setae, and single articulated seta (<xref ref-type="fig" rid="F3">Fig. 3C</xref>).</p><p><italic>Mouthparts</italic>. <italic>Labrum</italic> (<xref ref-type="fig" rid="F3">Fig. 3D</xref>). Hood-shaped, distal edge finely setose. <italic>Mandibles</italic> (<xref ref-type="fig" rid="F3">Figs 3E‒G</xref>): <italic>molar process</italic> well developed; left mandible with smooth, strong incisor without crenulate upper margin, <italic>lacinia mobilis</italic> sub-triangular with four to five shallow subdistal denticles (<xref ref-type="fig" rid="F3">Figs 3E–F</xref>); right mandible (<xref ref-type="fig" rid="F3">Fig. 3G</xref>) with strong crenulate incisor and weakly bifid tip. <italic>Labium</italic> (<xref ref-type="fig" rid="F3">Fig. 3H</xref>): with two lobes, inner lobe finely setose distally, with minute spiniform seta on outer distal margin. <italic>Maxillule</italic> (<xref ref-type="fig" rid="F4">Figs 4A‒B</xref>): endite with nine distal spiniform setae, outer margin with short simple setae; palp with two long terminal setae of unequal length (<xref ref-type="fig" rid="F4">Fig. 4B</xref>). <italic>Maxilla</italic> (<xref ref-type="fig" rid="F4">Fig. 4B</xref>): subovally elongate.</p><fig id="F4" position="float" orientation="portrait"><label>Figure 4.</label><caption><p><italic><tp:taxon-name>Paratanais rosadi</tp:taxon-name></italic> sp. n., holotype female: <bold>A</bold> maxillule <bold>B</bold> maxillule and maxilla <bold>C</bold> maxilliped <bold>D</bold> enlargement of palp article-2 <bold>E</bold> pleopod <bold>F</bold> enlargement of plumose seta, with whip-like tip <bold>G</bold> uropod. Scale bar <bold>A</bold>–<bold>F</bold> 0.1 mm.</p></caption><graphic xmlns:xlink="http://www.w3.org/1999/xlink" xlink:href="zookeys-397-049-g004.jpg" position="float" orientation="portrait" xlink:type="simple"/></fig><!--PageBreak--><!--PageBreak--><p><italic>Maxilliped</italic> (<xref ref-type="fig" rid="F4">Figs 4C‒D</xref>). Basis fused, long seta near articulation with palp extending distally to or near distal margin of endites; endites fused medially in proximal third, inner lobes with distal margin bearing seta and two medial flat tubercles, inner lobes serrate on outer-distal margin. <italic>Palp</italic>: article-1 naked; article-2 triangular with simple seta on outer proximal margin, inner margin with two simple setae and geniculate, finely-pectinate (visible at magnification 100×), spiniform seta (<xref ref-type="fig" rid="F4">Fig. 4D</xref>); article-3 with three setulose setae on inner margin; article-4 with four (three setulose and one simple) setae on distal margin, simple seta on outer margin, and two or three simple setae on inner margin. <italic>Epignath</italic>: not recovered.</p><!--PageBreak--><p><italic>Cheliped lateral aspect</italic> (<xref ref-type="fig" rid="F5">Figs 5A–C</xref>). Sclerite sub-triangular, dorsally inserted, naked. Basis length about 2.1 times width, simple seta on disto-dorsal margin. Merus triangular, with simple seta on mid-ventral margin. Carpus length 1.8 times width, with two (one proximal and one distal) short simple setae on dorsal margin, and two ventral simple setae on subdistal, ventral margin. Chela (<italic>lateral aspect</italic>) (<xref ref-type="fig" rid="F5">Figs 5A−C</xref>): propodus length 1.4 times width; fixed finger with two ventral seta and three simple setae on incisive margin adjacent; stiff, geniculate, seta arising from propodus between fixed finger and dactylus, extending distally between fixed finger and dactylus. Dactylus slightly longer than fixed finger, curved distally, unguis not fused. Chela (<italic>Inner aspect</italic>) (<xref ref-type="fig" rid="F5">Fig. 5D</xref>): Propodus with short setulate seta distally near articulation of dactylus. Dactylus with short setulate seta proximally on inner sub-dorsal margin.</p><fig id="F5" position="float" orientation="portrait"><label>Figure 5.</label><caption><p><italic><tp:taxon-name>Paratanais rosadi</tp:taxon-name></italic> sp. n., holotype female: <bold>A</bold> right cheliped, lateral view <bold>B</bold> enlargement of propodus and dactylus of right cheliped, lateral view <bold>C</bold> propodus and dactylus of left cheliped, lateral view <bold>D</bold> propodus and dactylus of left cheliped, inner view. Scale bar <bold>A</bold>, <bold>C</bold> and <bold>D</bold> 0.1mm.</p></caption><graphic xmlns:xlink="http://www.w3.org/1999/xlink" xlink:href="zookeys-397-049-g005.jpg" position="float" orientation="portrait" xlink:type="simple"/></fig><!--PageBreak--><!--PageBreak--><p><italic>Pereopod-1</italic> (<xref ref-type="fig" rid="F2">Figs 2B</xref>, <xref ref-type="fig" rid="F6">6A</xref>). Longer than other five pereopods. Coxa with simple seta (<xref ref-type="fig" rid="F2">Fig. 2B</xref>). Basis slender, length about 3.8 times width, with dorso-proximal simple seta. Ischium about three times width with single simple ventral seta. Merus length about 2.1 times width, with two ventro-distal small simple setae. Carpus with length about 2.1 times width, one short and one long disto-dorsal simple setae and one ventro-distal simple seta. Propodus with length about 4.5 times width, with two sub-distal simple setae on dorsal margin and one sub-distal seta ventrally. Dactylus and unguis combined about as long as propodus, with simple proximal seta, unguis longer than dactylus.</p><!--PageBreak--><p><italic>Pereopod-2</italic> (<xref ref-type="fig" rid="F2">Figs 2B</xref>, <xref ref-type="fig" rid="F6">6B</xref>). Coxa with simple seta (<xref ref-type="fig" rid="F2">Fig. 2B</xref>). Basis length about 2.7 times width, with supraproximal seta. Ischium length about 3.0 times width, with simple ventral seta. Merus length about 1.5 times width, with simple seta and one spiniform seta, disto-ventrally. Carpus length about 1.8 times width, with one longer disto-dorsal spiniform seta and two disto-ventral spiniform setae. Propodus length about 5.1 times width, with two sub-distal simple setae on dorsal margin and one sub-distal simple seta ventrally. Dactylus and unguis together longer than propodus and not fused, with simple proximal seta, unguis longer than dactylus.</p><fig id="F6" position="float" orientation="portrait"><label>Figure 6.</label><caption><p><italic><tp:taxon-name>Paratanais rosadi</tp:taxon-name></italic> sp. n., holotype female: <bold>A</bold> pereopod 1 <bold>B</bold> pereopod 2 <bold>C</bold> pereopod 3 <bold>D</bold> pereopod 4 <bold>E</bold> pereopod 5 <bold>F</bold> pereopod 6 <bold>G</bold> enlargement of bifurcate spiniform setae. Scale bar <bold>A</bold>–<bold>F</bold> 0.1 mm.</p></caption><graphic xmlns:xlink="http://www.w3.org/1999/xlink" xlink:href="zookeys-397-049-g006.jpg" position="float" orientation="portrait" xlink:type="simple"/></fig><p><italic>Pereopod-3</italic> (<xref ref-type="fig" rid="F6">Fig. 6C</xref>). Similar to pereopod 2, except basis longer. Merus, carpus and propodus wider.</p><p><italic>Pereopod-4</italic> (<xref ref-type="fig" rid="F6">Figs 6D, G</xref>). Basis stout, length about twice width, with simple seta and two broom setae on mid-ventral margin. Ischium length about 6.5 times width, with two ventral simple setae. Merus length about 1.9 times width, with two short asymmetrical bifurcate spiniform setae on disto-ventral margin (<xref ref-type="fig" rid="F6">Fig. 6G</xref>), and row of setules on distal half of ventral margin. Carpus length about 1.5 times width, distally with simple disto-ventral seta, and three stout modified spiniform setae (two asymmetrical bifurcate and one bipinnate spiniform seta), with row of setules on distal half of ventral margin. Propodus length about 2.6 times width, with mid-dorsal broom seta and disto-dorsal spiniform seta, with two bipinnate spiniform setae on distoventral margin, with distal row of setules. Dactylus and unguis claw-like, together almost half length of propodus, dactylus longer than unguis, curved and not fused.</p><p><italic>Pereopod-5</italic> (<xref ref-type="fig" rid="F6">Fig. 6E</xref>): Similar to pereopod-4, except basis without simple setae on mid-ventral margin.</p><p><italic>Pereopod-6</italic> (<xref ref-type="fig" rid="F6">Fig. 6F</xref>): Similar to pereopod-5, except basis length about 2.3 times width with two simple setae on mid-ventral margin. Propodus with four short spines on dorsal margin and without mid-dorsal broom seta, with three pectinate distal spiniform setae. Dactylus and unguis together about 1/3 length of propodus.</p><p><italic>Pleopod</italic> (<xref ref-type="fig" rid="F4">Figs 4E−F</xref>). Five similar, well-developed, biramous pairs. Basal article broad, naked. Rami lengths slightly more than twice width; proximal plumose seta on distal inner margin adjacent to articulation with basis. Endopod with inner and distal margins bearing ten long plumose setae, distal most seta modified with whip-like tip (<xref ref-type="fig" rid="F4">Fig. 4F</xref>); sub-distal lateral margin with seta modified with whip-like tip. Exopod with inner and distal margins bearing about 15 long plumose setae, outer margin naked.</p><p><italic>Uropod</italic> (<xref ref-type="fig" rid="F4">Fig. 4G</xref>). Biramous, basis naked. Exopod uniarticulate, shorter than endopod article-1, with simple seta on mid-outer margin, and two simple setae (outer longest) on distal margin. Endopod biarticulated, article-1 as long as peduncle, with one simple and two broom setae on inner distal margin; article-2 length about subequal to length of article-1, with five simple and one broom setae on distal margin.</p></tp:treatment-sec><tp:treatment-sec sec-type="Description - adult male"><title>Description - adult male.</title><p><italic>Body</italic> (<xref ref-type="fig" rid="F7">Figs 7A–B</xref>). Length about 1.20 mm, about 4.8 times as long as wide, smaller than female.</p><fig id="F7" position="float" orientation="portrait"><label>Figure 7.</label><caption><p><italic><tp:taxon-name>Paratanais rosadi</tp:taxon-name></italic> sp. n., paratype male: <bold>A</bold> dorsal view <bold>B</bold> lateral view. Scale bar <bold>A</bold>–<bold>B</bold> 1.0 mm.</p></caption><graphic xmlns:xlink="http://www.w3.org/1999/xlink" xlink:href="zookeys-397-049-g007.jpg" position="float" orientation="portrait" xlink:type="simple"/></fig><p><italic>Carapace</italic> (<xref ref-type="fig" rid="F7">Fig. 7A</xref>). About 20% TL, nearly as longer as wide; quadrate; naked; as long as pereonites 1 to 3 combined; ocular lobes bearing large darkly pigmented, multifaceted eyes, diameter about half length of carapace and about eight times that of female eye.</p><!--PageBreak--><p><italic>Pereon</italic> (<xref ref-type="fig" rid="F7">Fig. 7A</xref>). Slightly over 40% TL, pereonites sub-rectangular, and wider than long; pereonites 1 to 4 progressively longer; pereonite-5 about equal in length to pereonite-4; pereonite-6 shorter.</p><p><italic>Pleon</italic> (<xref ref-type="fig" rid="F7">Fig. 7A</xref>). About 30 % TL, as long as pereonite 2−5 combined; all pleonites subequal.</p><!--PageBreak--><p><italic>Pleotelson</italic> (<xref ref-type="fig" rid="F7">Fig. 7A</xref>). Little less than 10% TL, length about 2.1 times width; subequal length to pleonite-5, with two small apical simple setae on each side;</p><!--PageBreak--><p><italic>Antennule</italic> (<xref ref-type="fig" rid="F8">Fig. 8A</xref>). With seven articles. Article-1 length about 1.3 times width, with four setae (1 simple and 3 broom) close to the middle of dorso-lateral margin, and with two broom setae on ventro-lateral subdistal margin. Article-2 length about 1.5 times width, with long disto-dorsal simple seta, and one simple and three broom on ventro-lateral distal margin. Article-3 with long disto-dorsal simple seta and small simple lateral seta. Article-4 with dense proximal group of aesthetasc ventrally. Article-5 length about 2.5 times width and with disto-ventral row of aesthetasc. Article-6 length about 2.7 times width, with disto-ventral row of aesthetascs. Article-7 length about 2.8 times width, with one long, one small, one broom setae and one aesthetasc, distally.</p><fig id="F8" position="float" orientation="portrait"><label>Figure 8.</label><caption><p><italic><tp:taxon-name>Paratanais rosadi</tp:taxon-name></italic> sp. n., paratype male: <bold>A</bold> antennule, lateral view <bold>B</bold> antenna, lateral view <bold>C</bold> propodus and dactylus of right cheliped, inner view <bold>D</bold> uropod. Scale bar <bold>A</bold>‒<bold>D</bold> 0.1 mm.</p></caption><graphic xmlns:xlink="http://www.w3.org/1999/xlink" xlink:href="zookeys-397-049-g008.jpg" position="float" orientation="portrait" xlink:type="simple"/></fig><p><italic>Antenna</italic> (<xref ref-type="fig" rid="F8">Fig. 8B</xref>). Article-1 length about 1.1 times width. Article-2 length about 1.4 times width, with large disto-dorsal simple seta and simple seta on sub-distal lateral margin. Article-3 little wider than long, with large disto-dorsal simple seta. Article-4 length about 2.6 times width, with broom seta on mid-ventral margin and two long simple setae on disto-ventral margin. Article-5 elongate about 5.0 times as long as wide, with dorso-distal simple seta and simple seta on sub-distal ventral margin; article-6 tiny and with four (three long and one short) simple setae.</p><p><italic>Cheliped lateral aspect</italic> (<xref ref-type="fig" rid="F7">Figs 7B</xref>, <xref ref-type="fig" rid="F8">8C</xref>). Slightly longer than that of the female. Basis length about twice width. Carpus length 1.5 times without short simple setae on dorsal margin. Propodus with length 1.6 times width. <italic>Inner face</italic> (<xref ref-type="fig" rid="F8">Fig. 8C</xref>). Propodus 1.6 times as long as wide; with inner face having “comb row” of ten stout setae just proximal to articulation with dactylus (movable finger); fixed finger with strong spine distally, two simple setae ventrally, three simple setae on outer incisive margin, and single simple seta near articulation of dactylus. Dactylus longer than fixed finger, distally curved and unfused; single dorso-proximal simple seta on inner margin.</p><p><italic>Pereopod-1</italic> (<xref ref-type="fig" rid="F9">Fig. 9A</xref>). Longer than other pereopods. Similar to that of female, except for basis, carpus, and propodus longer. Ischium naked. Propodus with dorsal and ventral margin crenulate. Dactylus and unguis combined shorter than propodus; unguis slightly longer than dactylus.</p><fig id="F9" position="float" orientation="portrait"><label>Figure 9.</label><caption><p><italic><tp:taxon-name>Paratanais rosadi</tp:taxon-name></italic> sp. n., paratype male: <bold>A</bold> pereopod 1 <bold>B</bold> pereopod 2 <bold>C</bold> pereopod 4 <bold>D</bold> pereopod 6 <bold>E</bold> enlargement of tip of the unguis. Scale bar <bold>A</bold>‒<bold>D</bold> 0.1 mm.</p></caption><graphic xmlns:xlink="http://www.w3.org/1999/xlink" xlink:href="zookeys-397-049-g009.jpg" position="float" orientation="portrait" xlink:type="simple"/></fig><p><italic>Pereopod-2</italic> (<xref ref-type="fig" rid="F9">Fig. 9B</xref>). Similar to pereopod-1, except for merus, carpus, propodus, and dactylus shorter.</p><p><italic>Pereopod-3</italic> (not figured). Similar to pereopod-2</p><p><italic>Pereopod-4</italic> (<xref ref-type="fig" rid="F9">Fig. 9C</xref>). Basis a little wider than in pereopods 2–3, appearing naked, length about 3.2 width. Ischium length about 3.0 times width, with two ventral simple setae. Merus length about 1.9 times width, with two short spiniform setae, disto-ventrally. Carpus length about 2.3 times width, with simple disto-dorsal seta and three spiniform setae. Propodus length 3.3 times width, with one spiniform seta on dorsal and ventral distal margin, with dorsal and ventral margin crenulate. Dactylus and unguis combined shorter than propodus; dactylus much longer than unguis, not fused.</p><p><italic>Pereopod-5</italic> (not figured). Similar to pereopod–4.</p><p><italic>Pereopod-6</italic> (<xref ref-type="fig" rid="F9">Figs 9D–E</xref>). Similar to pereopod-4, except for propodus with three pectinate distal spiniform setae. Dactylus and unguis together longer than propodus, dactylus longer than unguis, tip of unguis bifid (<xref ref-type="fig" rid="F9">Fig. 9E</xref>).</p><p><italic>Pleopod</italic> (not figured). Five similar, but more strongly developed than in female with longer natatory setae. Endopod with inner and distal margins bearing eleven long plumose setae, distal most seta modified with whip-like tip; sub-distal lateral margin with seta modified with whip-like tip. Exopod with inner and distal margins bearing about 12 long plumose setae, outer margin naked.</p><!--PageBreak--><p><italic>Uropod</italic> (<xref ref-type="fig" rid="F8">Fig. 8D</xref>). Similar to female, with minor qualitative differences in setation and all simple setae are longer than female.</p></tp:treatment-sec><tp:treatment-sec sec-type="Distribution"><title>Distribution.</title><p>Currently know only from the type locality, at the depths from 15 to 28 m, on sandy substrata.</p></tp:treatment-sec><tp:treatment-sec sec-type="Remarks"><title>Remarks.</title><!--PageBreak--><p><italic><tp:taxon-name>Paratanais rosadi</tp:taxon-name></italic> sp. n., can be distinguished from the other previously described species by having carpus with only three distinct, modified, stout seta on pereopods 4−6; all others species have four distinct carpal spines. The female of <italic><tp:taxon-name>Paratanais rosadi</tp:taxon-name></italic>, appears most similar to the northeastern Atlantic species, <italic><tp:taxon-name>Paratanais martinsi</tp:taxon-name></italic> from the Azores and <italic><tp:taxon-name>Paratanais euelpis</tp:taxon-name></italic> from South African; <italic><tp:taxon-name>Paratanais rosadi</tp:taxon-name></italic> can be distinguished from <italic><tp:taxon-name>Paratanais martinsi</tp:taxon-name></italic> by (1) lacking a distinctly buttressed seta on antenna article-2; (2) having antennal article-2 with small simple seta on subdistal-ventral margin, not arising from apophysis or process; and (3) having uropodal endopod article-1 about same length as article-2. Owing to difficult in reliably distinguishing them, <italic><tp:taxon-name>Paratanais martinsi</tp:taxon-name></italic> and <italic><tp:taxon-name>Paratanais pseudomartinsi</tp:taxon-name></italic> are not separated in the Key to the Atlantic presented herein.</p><p>Based on Lang’s detailed redescription of <italic><tp:taxon-name>Paratanais euelpis</tp:taxon-name></italic>, <italic><tp:taxon-name>Paratanais rosadi</tp:taxon-name></italic> differs from that species by the presence of a single small, short, setulate seta on the inner face of chela at the articulation with the dactylus, by having the endopodal articles about the same length; and by the stout exopod about twice as long as wide and being shorter than endopodal article-1.</p><p>The new Puerto Rican species differs from the Brazilian species, <!--PageBreak--><italic><tp:taxon-name>Paratanais coelhoi</tp:taxon-name></italic> by having (1) antennule article-1 being more elongate; (2) article-2 of the maxillipedal palp having inner margin with finely serrulate geniculate seta medially and two simple setae; and (3) merus of pereopod-2 with distinct spiniform seta on ventral margin.</p><p><xref ref-type="bibr" rid="B6">Bamber and Costa (2009)</xref> considered <italic><tp:taxon-name>Paratanais hessleri</tp:taxon-name></italic> from the mid-North Atlantic as a species <italic>incertae sedis</italic>. Based on the <xref ref-type="bibr" rid="B21">Kudinova-Pasternak’s (1985)</xref> illustrations, the presence of a biarticulate exopod distinguishes that deep-water species from <italic><tp:taxon-name>Paratanais rosadi</tp:taxon-name></italic> and so from the other Atlantic species of <italic><tp:taxon-name>Paratanais</tp:taxon-name></italic>. Although the description by Kudinova-Pasternak does not give details for the setation on pleonites 1 to 4, her illustration indicates the presence of only a simple seta on their pleura. Since all other known members of the genus <italic><tp:taxon-name>Paratanais</tp:taxon-name></italic>, with the possible exception of <italic><tp:taxon-name>Paratanais oculatus</tp:taxon-name></italic> sensu <xref ref-type="bibr" rid="B34">Shiino (1978)</xref>, have swollen setulate setae present, her illustration is most likely incorrect. Notwithstanding, re-examination of Kudinova-Pasternak’s holotype and Shiino’s specimens is needed to clarify their status.</p><p><xref ref-type="bibr" rid="B40">Vanhoffen’s (1914)</xref> original description for <italic><tp:taxon-name>Paratanais oculatus</tp:taxon-name></italic> is brief and incomplete and his few illustrations lack detail. For the present we tentatively refer both <italic><tp:taxon-name>Paratanais hessleri</tp:taxon-name></italic> and <italic><tp:taxon-name>Paratanais oculatus</tp:taxon-name></italic> to the <italic><tp:taxon-name>Paratanais</tp:taxon-name></italic>. Based on <xref ref-type="bibr" rid="B34">Shiino’s (1978)</xref> description of <italic><tp:taxon-name>Paratanais oculatus</tp:taxon-name></italic> from Sub- Antarctic waters, the female of <italic><tp:taxon-name>Paratanais rosadi</tp:taxon-name></italic> can be distinguished from it by having (1) article-2 of the maxillipedal palp with finely serrulate and geniculate stiff seta and two simple setae (instead of four apparently simple setae) medially and (2) uropodal exopod composed of single article.</p><p>In our opinion, no meaningful comparisons can be made using the descriptions provided for <italic><tp:taxon-name>Paratanais oculatus</tp:taxon-name></italic> sensu <xref ref-type="bibr" rid="B38">Silva-Brum (1973)</xref> from Brazil and <italic><tp:taxon-name>Paratanais</tp:taxon-name></italic> (=<italic><tp:taxon-name>Leptochelia</tp:taxon-name></italic>) <italic>elongatus</italic> <italic>sensu</italic> <xref ref-type="bibr" rid="B29">Makkaveeva (1968)</xref> from Cuba. Until the original material for these records can be re-examined or additional material from the localities in question made available for study, their occurrence in the Atlantic Ocean will remain highly suspect.</p><fig id="F10" position="float" orientation="portrait"><label>Figure 10.</label><caption><p>Uropods: <bold>A</bold> <italic><tp:taxon-name>Paratanais rosadi</tp:taxon-name></italic> sp. n. <bold>B</bold> <italic><tp:taxon-name>Paratanais euelpis</tp:taxon-name></italic> <bold>C</bold> <italic><tp:taxon-name>Paratanais hessleri</tp:taxon-name></italic>. Pereopod-2: <bold>D</bold> <italic><tp:taxon-name>Paratanais rosadi</tp:taxon-name></italic> sp. n. <bold>E</bold> <italic><tp:taxon-name>Paratanais coelhoi</tp:taxon-name></italic>. Antenna: <bold>F</bold> <italic><tp:taxon-name>Paratanais martinsi</tp:taxon-name></italic> <bold>G</bold> <italic><tp:taxon-name>Paratanais rosadi</tp:taxon-name></italic> sp. n. Chela: <bold>H</bold> <italic><tp:taxon-name>Paratanais euelpis</tp:taxon-name></italic> <bold>I</bold> <italic><tp:taxon-name>Paratanais rosadi</tp:taxon-name></italic> sp. n. [Figures modified from: this study (<bold>A</bold>, <bold>D</bold>, <bold>G</bold>, and <bold>I</bold>); <xref ref-type="bibr" rid="B24">Lang 1973</xref> (<bold>B</bold> and <bold>H</bold>); <xref ref-type="bibr" rid="B21">Kudinova-Pasternak 1985</xref> (<bold>C</bold>); Araújo-Silva &amp; <xref ref-type="bibr" rid="B27">Larsen 2012</xref> (<bold>E</bold>); Bamber &amp; Costa 2009 (<bold>F</bold>)].</p></caption><graphic xmlns:xlink="http://www.w3.org/1999/xlink" xlink:href="zookeys-397-049-g010.jpg" position="float" orientation="portrait" xlink:type="simple"/></fig></tp:treatment-sec><ref-list><ref id="B24"><mixed-citation xmlns:xlink="http://www.w3.org/1999/xlink" xlink:type="simple"><person-group><name name-style="western"><surname>Lang</surname><given-names>K</given-names></name></person-group> (<year>1973</year>) <article-title>Taxonomische und phylogenetische Untersuchungen über die Tanaidaceen (Crustacea). 8. Die Gattungen <italic>Leptochelia</italic> Dana, Paratanais Dana, <italic>Heterotanais</italic> G.O. Sars und <italic>Nototanais</italic> Richardson. Dazu einige Bermerkungen über die Monokonophora und ein Nachtrag.</article-title><source>Zoologica Scripta</source><volume>2</volume>: <fpage>197</fpage>−<lpage>229</lpage>. doi: <ext-link ext-link-type="doi" xlink:href="10.1111/j.1463-6409.1974.tb00752.x" xlink:type="simple">10.1111/j.1463-6409.1974.tb00752.x</ext-link></mixed-citation></ref><ref id="B21"><mixed-citation xmlns:xlink="http://www.w3.org/1999/xlink" xlink:type="simple"><person-group><name name-style="western"><surname>Kudinova-Pasternak</surname><given-names>RK</given-names></name></person-group> (<year>1985</year>) <article-title>Tanaidacea (Crustacea, Malacostraca) collected on the summit and at foot of Great-Meteor Seamount.</article-title><source>Zoologicheskii Zhurnal</source><volume>120</volume>: <fpage>52</fpage>−<lpage>64</lpage>.</mixed-citation></ref><ref id="B27"><mixed-citation xmlns:xlink="http://www.w3.org/1999/xlink" xlink:type="simple"><person-group><name name-style="western"><surname>Larsen</surname><given-names>K</given-names></name></person-group> (<year>2012</year>) <article-title>Tanaidacea (Crustacea) from Macaronesia II. The deep-water fauna from the Azores archipelago, Portugal.</article-title><source>Zootaxa</source><volume>3250</volume>: <fpage>26</fpage>−<lpage>42</lpage>.</mixed-citation></ref><ref id="B6"><mixed-citation xmlns:xlink="http://www.w3.org/1999/xlink" xlink:type="simple"><person-group><name name-style="western"><surname>Bamber</surname><given-names>RN</given-names></name><name name-style="western"><surname>Costa</surname><given-names>AC</given-names></name></person-group> (<year>2009</year>) <article-title>The Tanaidaceans (Arthropoda: Peracarida: Tanaidacea) of Sao Miguel, Azores, with description of two new species, and a new record from Tenerife.</article-title><source>Açoreana, Suplemento</source><volume>6</volume>: <fpage>183</fpage>−<lpage>200</lpage>.</mixed-citation></ref><ref id="B34"><mixed-citation xmlns:xlink="http://www.w3.org/1999/xlink" xlink:type="simple"><person-group><name name-style="western"><surname>Shiino</surname><given-names>SM</given-names></name></person-group> (<year>1978</year>) <article-title>Tanaidacea collected by the French scientists on board the survey ship “<italic>Marion Defresne</italic>” in the regions around the Kerguelen Islands and other sub-Antarctic islands in 1972, ’74, ‘75, ’76.</article-title><source>Science Report of Shima Marineland</source><volume>5</volume>: <fpage>1</fpage>−<lpage>122</lpage>.</mixed-citation></ref><ref id="B40"><mixed-citation xmlns:xlink="http://www.w3.org/1999/xlink" xlink:type="simple"><person-group><name name-style="western"><surname>Vanhöffen</surname><given-names>E</given-names></name></person-group> (<year>1914</year>) <article-title>Die Isopoden der Deutschen Südpolar-Expedition 1901–1903. Deutsche Südpolar-Expedition.</article-title><source>Zoologie</source><volume>15</volume>: <fpage>447</fpage>−<lpage>598</lpage>.</mixed-citation></ref><ref id="B38"><mixed-citation xmlns:xlink="http://www.w3.org/1999/xlink" xlink:type="simple"><person-group><name name-style="western"><surname>Silva-Brum</surname><given-names>IN</given-names></name></person-group> (<year>1973</year>) <article-title>Contribução ao conhecimento da fauna do Arquipélago de Abrolhos, Bahia, Brasil, Crustacea - Tanaidacea. Boletim do Museu de História Natural Da Universidade Federal da Minas Gerais.</article-title><source>Zoologia</source><volume>18</volume>(<issue>4</issue>): <fpage>1</fpage>−<lpage>25</lpage>.</mixed-citation></ref><ref id="B29"><mixed-citation xmlns:xlink="http://www.w3.org/1999/xlink" xlink:type="simple"><person-group><name name-style="western"><surname>Makkaveeva</surname><given-names>EB</given-names></name></person-group> (<year>1968</year>) <article-title>Vidovoi sostav i raspredelenie tanaidovykh i ravnonogih v pribrejnom raione o Kuba.</article-title><source>Issledovanija Tzentral Amerikansk Morei</source>, <publisher-name>Naukova Dumka</publisher-name>, <publisher-loc>Kiev</publisher-loc>, <volume>2</volume>: <fpage>99</fpage>−<lpage>104</lpage>.</mixed-citation></ref></ref-list></tp:taxon-treatment>
